# Supplementary material for: Pediatric Dentists’ Service Provisions in South-East Europe during the First Wave of COVID-19 Epidemic: Lessons Learned about Preventive Measures and Personal Protective Equipment Use
Source: Int J Environ Res Public Health. 2021 Nov 10;18(22):11795. doi: 10.3390/ijerph182211795 (PMC8622949; doi:10.3390/ijerph182211795)
Supplement: Supplementary file 1 [file ijerph-18-11795-s001.zip]

Archive with 1 entries (1 files):
- ijerph-1423262-supplementary.pdf
